# Supplementary material for: Evolution and Vulnerability of the Global Ready-to-Eat Aquatic Products Trade Network: A Complex Network Analysis
Source: Foods. 2026 May 9;15(10):1648. doi: 10.3390/foods15101648 (PMC13205460; doi:10.3390/foods15101648)
Supplement: Supplementary file 1 [file foods-15-01648-s001.zip]

Archive with 1 entries (1 files):
- foods-4258728-supplementary.pdf
